# Supplementary material for: BNT162b2 mRNA SARS-CoV-2 Vaccine Elicits High Avidity and Neutralizing Antibodies in Healthcare Workers
Source: Vaccines (Basel). 2021 Jun 18;9(6):672. doi: 10.3390/vaccines9060672 (PMC8234791; doi:10.3390/vaccines9060672)
Supplement: Supplementary file 1 [file vaccines-09-00672-s001.zip]

Archive with 1 entries (1 files):
- vaccines-1246032-supplementary.pdf
